# Supplementary material for: Modified Technique for Wirsung-Pancreatogastric Anastomosis after Pancreatoduodenectomy: A Single Center Experience and Systematic Review of the Literature
Source: J Clin Med. 2021 Jul 11;10(14):3064. doi: 10.3390/jcm10143064 (PMC8303560; doi:10.3390/jcm10143064)
Supplement: Supplementary file 1 [file jcm-10-03064-s001.zip]

Archive with 1 entries (1 files):
- jcm-1225083-supplementary.mp4
